# Supplementary material for: Engineering of Metal–Organic Framework-Derived CoTiO3 Micro-Prisms for Lithium-Ion Batteries
Source: Molecules. 2024 Dec 26;30(1):34. doi: 10.3390/molecules30010034 (PMC11721643; doi:10.3390/molecules30010034)
Supplement: Supplementary file 1 [file molecules-30-00034-s001.zip]

Archive with 1 entries (1 files):
- molecules-3217513-supplementary.pdf
